# Supplementary material for: ﻿A new genus of bamboo culm tarantula from Thailand (Araneae, Mygalomorphae, Theraphosidae)
Source: Zookeys. 2022 Jan 4;1080:1–19. doi: 10.3897/zookeys.1080.76876 (PMC8752575; doi:10.3897/zookeys.1080.76876)
Supplement: XML Treatment for Taksinus [file zookeys.1080.76876-treatment1.xml]

<!DOCTYPE tp:taxon-treatment
  PUBLIC "-//TaxonX//DTD Taxonomic Treatment Publishing DTD v0 20100105//EN" "tax-treatment-NSO.dtd">
<tp:taxon-treatment xmlns:tp="http://www.plazi.org/taxpub"><tp:treatment-meta><kwd-group><label>Taxon classification</label><kwd>
              <named-content content-type="kingdom">Animalia</named-content>
            </kwd><kwd>
              <named-content content-type="order">Araneae</named-content>
            </kwd><kwd>
              <named-content content-type="family">Theraphosidae</named-content>
            </kwd></kwd-group><mixed-citation publication-type="journal"><person-group><name><surname>Songsangchote</surname><given-names>Chaowalit</given-names></name><name><surname>Sippawat</surname><given-names>Zongtum</given-names></name><name><surname>Khaikaew</surname><given-names>Wuttikrai</given-names></name><name><surname>Chomphuphuang</surname><given-names>Narin</given-names></name></person-group><article-title>﻿A new genus of bamboo culm tarantula from Thailand (<tp:taxon-name><tp:taxon-name-part taxon-name-part-type="order">Araneae</tp:taxon-name-part></tp:taxon-name>, <tp:taxon-name><tp:taxon-name-part taxon-name-part-type="suborder">Mygalomorphae</tp:taxon-name-part></tp:taxon-name>, <tp:taxon-name><tp:taxon-name-part taxon-name-part-type="family">Theraphosidae</tp:taxon-name-part></tp:taxon-name>)</article-title><source>Zookeys</source><day>04</day><month>01</month><year>2022</year><volume>1080</volume><fpage>1</fpage><lpage>19</lpage><pub-id pub-id-type="doi">10.3897/zookeys.1080.76876</pub-id></mixed-citation></tp:treatment-meta><tp:nomenclature><label>﻿</label><tp:taxon-name>
            <object-id xmlns:xlink="http://www.w3.org/1999/xlink" content-type="arpha" xlink:type="simple">2AA74850-A8ED-5C59-AF20-1172A240B263</object-id>
            <tp:taxon-name-part taxon-name-part-type="genus" reg="Taksinus">Taksinus</tp:taxon-name-part>
            <object-id xmlns:xlink="http://www.w3.org/1999/xlink" content-type="zoobank" xlink:type="simple">http://zoobank.org/AB5E52BE-415F-415E-91AC-1155EA142B1D</object-id>
          </tp:taxon-name><tp:taxon-authority>Songsangchote, Sippawat, Khaikaew &amp; Chomphuphuang</tp:taxon-authority><tp:taxon-status xmlns:xlink="http://www.w3.org/1999/xlink" xlink:type="simple">gen. nov.</tp:taxon-status></tp:nomenclature><tp:treatment-sec sec-type="type species" id="SECID0ELGAE"><title>Type species.</title><p><italic><tp:taxon-name><tp:taxon-name-part taxon-name-part-type="genus" reg="Taksinus">Taksinus</tp:taxon-name-part><tp:taxon-name-part taxon-name-part-type="species" reg="bambus">bambus</tp:taxon-name-part></tp:taxon-name></italic> Songsangchote, Sippawat, Khaikaew &amp; Chomphuphuang, 2021 from Tak, Thailand.</p></tp:treatment-sec><tp:treatment-sec sec-type="diagnosis" id="SECID0E3GAE"><title>Diagnosis.</title><p>The characteristics of <italic><tp:taxon-name><tp:taxon-name-part taxon-name-part-type="genus" reg="Taksinus">Taksinus</tp:taxon-name-part></tp:taxon-name></italic> gen. nov. that differ from <italic><tp:taxon-name><tp:taxon-name-part taxon-name-part-type="genus" reg="Ornithoctonus">Ornithoctonus</tp:taxon-name-part></tp:taxon-name></italic> and <italic><tp:taxon-name><tp:taxon-name-part taxon-name-part-type="genus" reg="Cyriopagopus">Cyriopagopus</tp:taxon-name-part></tp:taxon-name></italic> are: a low caput, a clypeus that is less than the width of the median ocular quadrangle (Fig. <xref ref-type="fig" rid="F6">6A</xref>), and spermathecae with twin seminal receptacles (Fig. <xref ref-type="fig" rid="F7">7E, F</xref>) (<xref ref-type="bibr" rid="B6">Raven 1985</xref>; <xref ref-type="bibr" rid="B11">von Wirth and Striffler 2005</xref>; <xref ref-type="bibr" rid="B9">Smith and Jacobi 2015</xref>). The new genus differs from <italic><tp:taxon-name><tp:taxon-name-part taxon-name-part-type="genus" reg="Citharognathus">Citharognathus</tp:taxon-name-part></tp:taxon-name></italic> by the lack of incrassate tibia and metatarsus IV. <italic><tp:taxon-name><tp:taxon-name-part taxon-name-part-type="genus" reg="Taksinus">Taksinus</tp:taxon-name-part></tp:taxon-name></italic> gen. nov. differs from <italic><tp:taxon-name><tp:taxon-name-part taxon-name-part-type="genus" reg="Lampropelma">Lampropelma</tp:taxon-name-part></tp:taxon-name></italic> by the absence of a dense brush of hair on the retrolateral side of the femora of the front limbs (<xref ref-type="bibr" rid="B11">von Wirth and Striffler 2005</xref>) and males by lack of apical embolus swelling (Fig. <xref ref-type="fig" rid="F5">5A–E</xref>; see <xref ref-type="bibr" rid="B3">Gabriel and Sherwood 2019</xref>: 143, figs 17, 18). <italic><tp:taxon-name><tp:taxon-name-part taxon-name-part-type="genus" reg="Taksinus">Taksinus</tp:taxon-name-part></tp:taxon-name></italic> gen. nov. can be distinguished from <italic><tp:taxon-name><tp:taxon-name-part taxon-name-part-type="genus" reg="Omothymus">Omothymus</tp:taxon-name-part></tp:taxon-name></italic> by male palpal bulb with a gently curved embolus with rounded embolic apex (Fig. <xref ref-type="fig" rid="F5">5A–E</xref>) vs palpal bulb steep angle embolus and apex with a sharp point in <italic><tp:taxon-name><tp:taxon-name-part taxon-name-part-type="genus" reg="Omothymus">Omothymus</tp:taxon-name-part></tp:taxon-name></italic> (Fig. <xref ref-type="fig" rid="F5">5F–J</xref>; see <xref ref-type="bibr" rid="B3">Gabriel and Sherwood 2019</xref>: 139, figs 1–5). <italic><tp:taxon-name><tp:taxon-name-part taxon-name-part-type="genus" reg="Taksinus">Taksinus</tp:taxon-name-part></tp:taxon-name></italic> gen. nov. differs from <italic><tp:taxon-name><tp:taxon-name-part taxon-name-part-type="genus" reg="Phormingochilus">Phormingochilus</tp:taxon-name-part></tp:taxon-name></italic> by the lack of a single megaspine on the inside of the male tibial apophyses (Fig. <xref ref-type="fig" rid="F4">4A, B</xref>; see <xref ref-type="bibr" rid="B9">Smith and Jacobi 2015</xref>: 41, fig. 38; <xref ref-type="bibr" rid="B3">Gabriel and Sherwood 2019</xref>: 142, figs 14–16), a short embolus compared to palpal bulb length (1:1) (Fig. <xref ref-type="fig" rid="F5">5A–E</xref>), and the geographic distribution of <italic><tp:taxon-name><tp:taxon-name-part taxon-name-part-type="genus" reg="Phormingochilus">Phormingochilus</tp:taxon-name-part></tp:taxon-name></italic> currently restricted to Borneo.</p></tp:treatment-sec><tp:treatment-sec sec-type="etymology" id="SECID0ESLAE"><title>Etymology.</title><p>The generic name was named Phraya Tak (governor of Tak province), which is in honor of Taksin the Great, king of the Thonburi Kingdom, in commemoration of his early career.</p></tp:treatment-sec><tp:treatment-sec sec-type="description" id="SECID0EXLAE"><title>Description.</title><p>Carapace longer than wide, low caput. Fovea deep, straight (males) or slightly procurved (females). Clypeus short, less than width of median ocular quadrangle in males and females. Eight eyes arranged on tubercle, anterior eye row slightly procurved and the posterior row straight. Outer cheliceral on lower surface from margin with five slightly curved pad of plumose setae on the retrolateral chelicerae. Maxillae longer than wide with &gt;155 cuspules (male) or 149–183 (females), two horizontal rows of 10–11 stout thorn-like spines on the lower half of prolateral maxillae (below suture) and one horizontal row of six stout thorn-like spines on the upper half of prolateral maxillae (above suture). Spines of varying lengths, with the longest being at the top of the series; combined to form a stridulating organ. Labium wider than long, with 75 cuspules (male) or 125 (females). Sternum longer than wide, with two pairs of ovoid sigillae; Posterior sigilla is significantly remote from the edge, middle sigilla is close to the margin, and anterior sigilla is indistinguishable. Legs: formula 1423 (males); ± Total lengths of legs I and IV = 0.48, 4123 (females) ± Total lengths of legs I and IV = 2.41–3.33, <abbrev xmlns:xlink="http://www.w3.org/1999/xlink" xlink:title="relation factor" id="ABBRID0E4LAE" xlink:type="simple">RF</abbrev> = 101 (males) or 90.6–93 (females). Scopulae distinct, thickly set on tarsus; ventral surface not divided. Tibial spur capped with multitude of thin, short black spines, with no single megaspine on the inside of the tibial apophyses. Palpal bulb is ellipsoid and partly concave, embolus short compared to palpal bulb length (1:1), moderately curved, rounded apex, with single retrolateral keel. Spermathecae have twin seminal receptacles, rounded tombstone receptacles, fused in the basal region.</p></tp:treatment-sec><tp:treatment-sec sec-type="distribution" id="SECID0EBMAE"><title>Distribution.</title><p>Tak province, Thailand</p></tp:treatment-sec><tp:treatment-sec><!--Section generated to contain objects referenced in tp:taxon-treatment.--><fig id="F6" position="float" orientation="portrait"><object-id xmlns:xlink="http://www.w3.org/1999/xlink" content-type="doi" xlink:type="simple">10.3897/zookeys.1080.76876.figure6</object-id><object-id xmlns:xlink="http://www.w3.org/1999/xlink" content-type="arpha" xlink:type="simple">F2ABA03F-3B87-5E63-B3A4-3233DE06233E</object-id><label>Figure 6.</label><caption><p><italic><tp:taxon-name><tp:taxon-name-part taxon-name-part-type="genus" reg="Taksinus">Taksinus</tp:taxon-name-part><tp:taxon-name-part taxon-name-part-type="species" reg="bambus">bambus</tp:taxon-name-part></tp:taxon-name></italic> sp. nov. Paratype ♀ TAK3 (<bold>A, B, D</bold>) Paratype ♀ TAK2 (<bold>C</bold>). <bold>A</bold> carapace, dorsal view <bold>B</bold> sternum, labium, maxilla, and coxae, ventral view <bold>C</bold> maxilla, prolateral view <bold>D</bold> maxillae and labium with cuspules. Scale bars: 1 mm.</p></caption><graphic xmlns:xlink="http://www.w3.org/1999/xlink" xlink:href="zookeys-1080-001-g006.jpg" position="float" orientation="portrait" xlink:type="simple" id="oo_629895.jpg"><uri content-type="original_file" xlink:type="simple">https://binary.pensoft.net/fig/629895</uri></graphic></fig><fig id="F7" position="float" orientation="portrait"><object-id xmlns:xlink="http://www.w3.org/1999/xlink" content-type="doi" xlink:type="simple">10.3897/zookeys.1080.76876.figures7</object-id><object-id xmlns:xlink="http://www.w3.org/1999/xlink" content-type="arpha" xlink:type="simple">CAA1007B-27EA-5140-91C8-897CF4EDF594</object-id><label>Figures 7.</label><caption><p><italic><tp:taxon-name><tp:taxon-name-part taxon-name-part-type="genus" reg="Taksinus">Taksinus</tp:taxon-name-part><tp:taxon-name-part taxon-name-part-type="species" reg="bambus">bambus</tp:taxon-name-part></tp:taxon-name></italic> sp. nov. paratype ♀ TAK2 (<bold>A–E</bold>) paratype ♀ TAK3 (<bold>F</bold>). <bold>A</bold> chelicerae, prolateral view <bold>B</bold> chelicerae, retrolateral view <bold>C</bold> plumose hairs outer chelicerae, retrolateral view <bold>D</bold> chelicerae strikers, retrolateral view <bold>E</bold> spermathecae, dorsal view <bold>F</bold> spermathecae, dorsal view. Scale bars: 1 mm.</p></caption><graphic xmlns:xlink="http://www.w3.org/1999/xlink" xlink:href="zookeys-1080-001-g007.jpg" position="float" orientation="portrait" xlink:type="simple" id="oo_629896.jpg"><uri content-type="original_file" xlink:type="simple">https://binary.pensoft.net/fig/629896</uri></graphic></fig><fig id="F5" position="float" orientation="portrait"><object-id xmlns:xlink="http://www.w3.org/1999/xlink" content-type="doi" xlink:type="simple">10.3897/zookeys.1080.76876.figures5</object-id><object-id xmlns:xlink="http://www.w3.org/1999/xlink" content-type="arpha" xlink:type="simple">8B1AA91A-1253-5910-A2EF-50827E51D248</object-id><label>Figures 5.</label><caption><p><italic><tp:taxon-name><tp:taxon-name-part taxon-name-part-type="genus" reg="Taksinus">Taksinus</tp:taxon-name-part><tp:taxon-name-part taxon-name-part-type="species" reg="bambus">bambus</tp:taxon-name-part></tp:taxon-name></italic> sp. nov. holotype ♂ TAK1 (<bold>A–E</bold>) and <italic><tp:taxon-name><tp:taxon-name-part taxon-name-part-type="genus" reg="Omothymus">Omothymus</tp:taxon-name-part></tp:taxon-name></italic> sp. ♂ (<bold>F–J</bold>). Palpal bulb <bold>A</bold> prolateral view <bold>B</bold> retrolateral view <bold>C</bold> dorsal view <bold>D</bold> ventral view <bold>E</bold> apical view <bold>F</bold> prolateral view <bold>G</bold> retrolateral view <bold>H</bold> dorsal view <bold>I</bold> ventral view <bold>J</bold> apical view. Scale bars: 1 mm.</p></caption><graphic xmlns:xlink="http://www.w3.org/1999/xlink" xlink:href="zookeys-1080-001-g005.jpg" position="float" orientation="portrait" xlink:type="simple" id="oo_629894.jpg"><uri content-type="original_file" xlink:type="simple">https://binary.pensoft.net/fig/629894</uri></graphic></fig><fig id="F4" position="float" orientation="portrait"><object-id xmlns:xlink="http://www.w3.org/1999/xlink" content-type="doi" xlink:type="simple">10.3897/zookeys.1080.76876.figure4</object-id><object-id xmlns:xlink="http://www.w3.org/1999/xlink" content-type="arpha" xlink:type="simple">4EE9FF0D-301F-51D1-AF45-7E22053939A0</object-id><label>Figure 4.</label><caption><p><italic><tp:taxon-name><tp:taxon-name-part taxon-name-part-type="genus" reg="Taksinus">Taksinus</tp:taxon-name-part><tp:taxon-name-part taxon-name-part-type="species" reg="bambus">bambus</tp:taxon-name-part></tp:taxon-name></italic> sp. nov. Holotype ♂ TAK1. Tibial apophysis <bold>A</bold> ventral view <bold>B</bold> apical view <bold>C</bold> prolateral view <bold>D</bold> dorsal view. Scale bars: 1 mm.</p></caption><graphic xmlns:xlink="http://www.w3.org/1999/xlink" xlink:href="zookeys-1080-001-g004.jpg" position="float" orientation="portrait" xlink:type="simple" id="oo_629893.jpg"><uri content-type="original_file" xlink:type="simple">https://binary.pensoft.net/fig/629893</uri></graphic></fig></tp:treatment-sec><ref-list><ref id="B6"><mixed-citation xmlns:xlink="http://www.w3.org/1999/xlink" xlink:type="simple"><person-group><name name-style="western"><surname>Raven</surname><given-names>R</given-names></name></person-group> (<year>1985</year>) <article-title>The spider infraorder <tp:taxon-name><tp:taxon-name-part taxon-name-part-type="suborder">Mygalomorphae</tp:taxon-name-part></tp:taxon-name> (<tp:taxon-name><tp:taxon-name-part taxon-name-part-type="order">Araneae</tp:taxon-name-part></tp:taxon-name>): cladistics and systematics.</article-title><source>Bulletin of the American Museum of Natural History</source><volume>182</volume>: <fpage>1</fpage>–<lpage>180</lpage>.</mixed-citation></ref><ref id="B11"><mixed-citation xmlns:xlink="http://www.w3.org/1999/xlink" xlink:type="simple"><person-group><name name-style="western"><surname>von Wirth</surname><given-names>V</given-names></name><name name-style="western"><surname>Striffler</surname><given-names>BF</given-names></name></person-group> (<year>2005</year>) <article-title>Neue Erkenntnisse zur Vogelspinnen-Unterfamilie <tp:taxon-name><tp:taxon-name-part taxon-name-part-type="subfamily">Ornithoctoninae</tp:taxon-name-part></tp:taxon-name>, mit Beschreibung von <italic><tp:taxon-name><tp:taxon-name-part taxon-name-part-type="genus">Ornithoctonus</tp:taxon-name-part><tp:taxon-name-part taxon-name-part-type="species">aureotibialis</tp:taxon-name-part></tp:taxon-name></italic> sp. n. und <italic><tp:taxon-name><tp:taxon-name-part taxon-name-part-type="genus">Haplopelma</tp:taxon-name-part><tp:taxon-name-part taxon-name-part-type="species">longipes</tp:taxon-name-part></tp:taxon-name></italic> sp. n. (<tp:taxon-name><tp:taxon-name-part taxon-name-part-type="order">Araneae</tp:taxon-name-part></tp:taxon-name>, <tp:taxon-name><tp:taxon-name-part taxon-name-part-type="family">Theraphosidae</tp:taxon-name-part></tp:taxon-name>).</article-title><source><tp:taxon-name><tp:taxon-name-part taxon-name-part-type="phylum">Arthropoda</tp:taxon-name-part></tp:taxon-name></source><volume>13</volume>: <fpage>2</fpage>–<lpage>27</lpage>.</mixed-citation></ref><ref id="B9"><mixed-citation xmlns:xlink="http://www.w3.org/1999/xlink" xlink:type="simple"><person-group><name name-style="western"><surname>Smith</surname><given-names>AM</given-names></name><name name-style="western"><surname>Jacobi</surname><given-names>MA</given-names></name></person-group> (<year>2015</year>) <article-title>Revision of the genus <italic><tp:taxon-name><tp:taxon-name-part taxon-name-part-type="genus">Phormingochilus</tp:taxon-name-part></tp:taxon-name></italic> with the description of three new species from Sulawesi and Sarawak and notes on the placement of the genera <italic><tp:taxon-name><tp:taxon-name-part taxon-name-part-type="genus">Cyriopagopus</tp:taxon-name-part></tp:taxon-name></italic>, <italic><tp:taxon-name><tp:taxon-name-part taxon-name-part-type="genus">Lampropelma</tp:taxon-name-part></tp:taxon-name></italic> and <italic><tp:taxon-name><tp:taxon-name-part taxon-name-part-type="genus">Omothymus</tp:taxon-name-part></tp:taxon-name></italic>. British.</article-title><source>British Tarantula Society Journal</source><volume>30</volume>: <fpage>25</fpage>–<lpage>48</lpage>.</mixed-citation></ref><ref id="B3"><mixed-citation xmlns:xlink="http://www.w3.org/1999/xlink" xlink:type="simple"><person-group><name name-style="western"><surname>Gabriel</surname><given-names>R</given-names></name><name name-style="western"><surname>Sherwood</surname><given-names>D</given-names></name></person-group> (<year>2019</year>) <article-title>The revised taxonomic placement of some arboreal <tp:taxon-name><tp:taxon-name-part taxon-name-part-type="subfamily">Ornithoctoninae</tp:taxon-name-part></tp:taxon-name> Pocock, 1895 with description of a new species of <italic><tp:taxon-name><tp:taxon-name-part taxon-name-part-type="genus">Omothymus</tp:taxon-name-part></tp:taxon-name></italic> Thorell, 1891 (<tp:taxon-name><tp:taxon-name-part taxon-name-part-type="order">Araneae</tp:taxon-name-part></tp:taxon-name>: <tp:taxon-name><tp:taxon-name-part taxon-name-part-type="family">Theraphosidae</tp:taxon-name-part></tp:taxon-name>).</article-title><source>Arachnology</source><volume>18</volume>(<issue>2</issue>): <fpage>137</fpage>–<lpage>147</lpage>. <ext-link xlink:type="simple" ext-link-type="doi" xlink:href="10.13156/arac.2018.18.2.137">https://doi.org/10.13156/arac.2018.18.2.137</ext-link></mixed-citation></ref></ref-list></tp:taxon-treatment>
