# Supplementary material for: ﻿A new genus of bamboo culm tarantula from Thailand (Araneae, Mygalomorphae, Theraphosidae)
Source: Zookeys. 2022 Jan 4;1080:1–19. doi: 10.3897/zookeys.1080.76876 (PMC8752575; doi:10.3897/zookeys.1080.76876)
Supplement: XML Treatment for Taksinus bambus [file zookeys.1080.76876-treatment2.xml]

<!DOCTYPE tp:taxon-treatment
  PUBLIC "-//TaxonX//DTD Taxonomic Treatment Publishing DTD v0 20100105//EN" "tax-treatment-NSO.dtd">
<tp:taxon-treatment xmlns:tp="http://www.plazi.org/taxpub"><tp:treatment-meta><kwd-group><label>Taxon classification</label><kwd>
              <named-content content-type="kingdom">Animalia</named-content>
            </kwd><kwd>
              <named-content content-type="order">Araneae</named-content>
            </kwd><kwd>
              <named-content content-type="family">Theraphosidae</named-content>
            </kwd></kwd-group><mixed-citation publication-type="journal"><person-group><name><surname>Songsangchote</surname><given-names>Chaowalit</given-names></name><name><surname>Sippawat</surname><given-names>Zongtum</given-names></name><name><surname>Khaikaew</surname><given-names>Wuttikrai</given-names></name><name><surname>Chomphuphuang</surname><given-names>Narin</given-names></name></person-group><article-title>﻿A new genus of bamboo culm tarantula from Thailand (<tp:taxon-name><tp:taxon-name-part taxon-name-part-type="order">Araneae</tp:taxon-name-part></tp:taxon-name>, <tp:taxon-name><tp:taxon-name-part taxon-name-part-type="suborder">Mygalomorphae</tp:taxon-name-part></tp:taxon-name>, <tp:taxon-name><tp:taxon-name-part taxon-name-part-type="family">Theraphosidae</tp:taxon-name-part></tp:taxon-name>)</article-title><source>Zookeys</source><day>04</day><month>01</month><year>2022</year><volume>1080</volume><fpage>1</fpage><lpage>19</lpage><pub-id pub-id-type="doi">10.3897/zookeys.1080.76876</pub-id></mixed-citation></tp:treatment-meta><tp:nomenclature><label>﻿</label><tp:taxon-name>
            <object-id xmlns:xlink="http://www.w3.org/1999/xlink" content-type="arpha" xlink:type="simple">B76D07C9-ABFC-5150-905A-49AD6B7075A7</object-id>
            <tp:taxon-name-part taxon-name-part-type="genus" reg="Taksinus">Taksinus</tp:taxon-name-part>
            <tp:taxon-name-part taxon-name-part-type="species" reg="bambus">bambus</tp:taxon-name-part>
            <object-id xmlns:xlink="http://www.w3.org/1999/xlink" content-type="zoobank" xlink:type="simple">http://zoobank.org/B377A56A-9162-412D-8AF9-462759CF8F4F</object-id>
          </tp:taxon-name><tp:taxon-authority>Songsangchote, Sippawat, Khaikaew &amp; Chomphuphuang</tp:taxon-authority><tp:taxon-status xmlns:xlink="http://www.w3.org/1999/xlink" xlink:type="simple">sp. nov.</tp:taxon-status><xref ref-type="fig" rid="F1">Figures 1</xref><xref ref-type="fig" rid="F3">, 3</xref><xref ref-type="fig" rid="F4">, 4</xref><xref ref-type="fig" rid="F5">, 5A–E</xref><xref ref-type="fig" rid="F6">, 6</xref><xref ref-type="fig" rid="F7">, 7</xref><xref ref-type="fig" rid="F8">, 8</xref></tp:nomenclature><tp:treatment-sec sec-type="type material" id="SECID0EMOAE"><title>Type material.</title><p>Thailand • <bold><italic>Holotype</italic></bold> 1 ♂ (TAK1); Mae Tho, Mueang Tak district, Tak province. <bold><italic>Paratype</italic></bold> 2 ♀ (TAK 2–3 ♀); the same data as the holotype. Specimens were deposited at <named-content xmlns:xlink="http://www.w3.org/1999/xlink" content-type="dwc:institutional_code" xlink:type="simple">ENTOKKU</named-content> (holotype TAK1 ♂ and paratype TAK2 ♀ ID: <named-content xmlns:xlink="http://www.w3.org/1999/xlink" content-type="dwc:institutional_code" xlink:type="simple">ENTOKKU</named-content> TAK1–2) and <abbrev xmlns:xlink="http://www.w3.org/1999/xlink" xlink:title="Natural History Museum of the National Science Museum" id="ABBRID0EAPAE" xlink:type="simple">THNHM</abbrev> (paratype TAK3 ♀ ID: <abbrev xmlns:xlink="http://www.w3.org/1999/xlink" xlink:title="Natural History Museum of the National Science Museum" id="ABBRID0EEPAE" xlink:type="simple">THNHM</abbrev>-Ar-00005).</p><fig id="F3" position="float" orientation="portrait"><object-id xmlns:xlink="http://www.w3.org/1999/xlink" content-type="doi" xlink:type="simple">10.3897/zookeys.1080.76876.figure3</object-id><object-id xmlns:xlink="http://www.w3.org/1999/xlink" content-type="arpha" xlink:type="simple">A5935948-5A83-5B05-8E3C-35F5885404DE</object-id><label>Figure 3.</label><caption><p><italic><tp:taxon-name><tp:taxon-name-part taxon-name-part-type="genus" reg="Taksinus">Taksinus</tp:taxon-name-part><tp:taxon-name-part taxon-name-part-type="species" reg="bambus">bambus</tp:taxon-name-part></tp:taxon-name></italic> sp. nov. Holotype ♂ TAK1 <bold>A</bold> chelicerae, retrolateral view <bold>B</bold> maxilla, prolateral view <bold>C</bold> palpi, labium, maxilla, and coxae, ventral view. Scale bars: 1 mm.</p></caption><graphic xmlns:xlink="http://www.w3.org/1999/xlink" xlink:href="zookeys-1080-001-g003.jpg" position="float" orientation="portrait" xlink:type="simple" id="oo_629892.jpg"><uri content-type="original_file" xlink:type="simple">https://binary.pensoft.net/fig/629892</uri></graphic></fig></tp:treatment-sec><tp:treatment-sec sec-type="diagnosis" id="SECID0EGQAE"><title>Diagnosis.</title><p>Same as for the genus.</p><fig id="F4" position="float" orientation="portrait"><object-id xmlns:xlink="http://www.w3.org/1999/xlink" content-type="doi" xlink:type="simple">10.3897/zookeys.1080.76876.figure4</object-id><object-id xmlns:xlink="http://www.w3.org/1999/xlink" content-type="arpha" xlink:type="simple">4EE9FF0D-301F-51D1-AF45-7E22053939A0</object-id><label>Figure 4.</label><caption><p><italic><tp:taxon-name><tp:taxon-name-part taxon-name-part-type="genus" reg="Taksinus">Taksinus</tp:taxon-name-part><tp:taxon-name-part taxon-name-part-type="species" reg="bambus">bambus</tp:taxon-name-part></tp:taxon-name></italic> sp. nov. Holotype ♂ TAK1. Tibial apophysis <bold>A</bold> ventral view <bold>B</bold> apical view <bold>C</bold> prolateral view <bold>D</bold> dorsal view. Scale bars: 1 mm.</p></caption><graphic xmlns:xlink="http://www.w3.org/1999/xlink" xlink:href="zookeys-1080-001-g004.jpg" position="float" orientation="portrait" xlink:type="simple" id="oo_629893.jpg"><uri content-type="original_file" xlink:type="simple">https://binary.pensoft.net/fig/629893</uri></graphic></fig></tp:treatment-sec><tp:treatment-sec sec-type="etymology" id="SECID0ELRAE"><title>Etymology.</title><p>The species name <italic>bambus</italic> refers to the species, which was discovered in a bamboo plantation and lives in Asian bamboo stalks.</p></tp:treatment-sec><tp:treatment-sec sec-type="description" id="SECID0ETRAE"><title>Description.</title><p>Male TAK1 holotype (<named-content xmlns:xlink="http://www.w3.org/1999/xlink" content-type="dwc:institutional_code" xlink:type="simple">ENTOKKU</named-content>): color in life: leg black, carapace brownish yellow. Total length (including chelicerae) 26.30 mm; cephalothorax 11.09 mm long, 7.62 mm wide, 4.40 mm high (caput); fovea 2.28 mm wide, straight, deep; cephalothorax brown, with a cover of short, whitish-yellow hairs dorsally, long whitish-yellow hairs on lateral margins; clypeus 0.23 mm; ocular tubercle 1.50 mm long, 2.59 mm wide. The anterior eye row slightly procurved and posterior row straight; eyes whitish, <abbrev xmlns:xlink="http://www.w3.org/1999/xlink" xlink:title="anterior lateral eyes" id="ABBRID0E4RAE" xlink:type="simple">ALE</abbrev> oval and larger than the round <abbrev xmlns:xlink="http://www.w3.org/1999/xlink" xlink:title="anterior median eyes" id="ABBRID0EBSAE" xlink:type="simple">AME</abbrev>; Eye sizes: <abbrev xmlns:xlink="http://www.w3.org/1999/xlink" xlink:title="anterior median eyes" id="ABBRID0EFSAE" xlink:type="simple">AME</abbrev>, 0.45 mm; <abbrev xmlns:xlink="http://www.w3.org/1999/xlink" xlink:title="anterior lateral eyes" id="ABBRID0EJSAE" xlink:type="simple">ALE</abbrev>, 0.88 mm; <abbrev xmlns:xlink="http://www.w3.org/1999/xlink" xlink:title="posterior lateral eyes" id="ABBRID0ENSAE" xlink:type="simple">PLE</abbrev>, 0.48 mm; <abbrev xmlns:xlink="http://www.w3.org/1999/xlink" xlink:title="posterior median eyes" id="ABBRID0ERSAE" xlink:type="simple">PME</abbrev>, 0.31 mm. Inter-eye distances: <abbrev xmlns:xlink="http://www.w3.org/1999/xlink" xlink:title="anterior median eyes" id="ABBRID0EVSAE" xlink:type="simple">AME</abbrev>–<abbrev xmlns:xlink="http://www.w3.org/1999/xlink" xlink:title="anterior median eyes" id="ABBRID0EZSAE" xlink:type="simple">AME</abbrev>, 0.62 mm; <abbrev xmlns:xlink="http://www.w3.org/1999/xlink" xlink:title="anterior median eyes" id="ABBRID0E4SAE" xlink:type="simple">AME</abbrev>–<abbrev xmlns:xlink="http://www.w3.org/1999/xlink" xlink:title="anterior lateral eyes" id="ABBRID0EBTAE" xlink:type="simple">ALE</abbrev>, 0.32 mm; <abbrev xmlns:xlink="http://www.w3.org/1999/xlink" xlink:title="anterior median eyes" id="ABBRID0EFTAE" xlink:type="simple">AME</abbrev>–<abbrev xmlns:xlink="http://www.w3.org/1999/xlink" xlink:title="posterior median eyes" id="ABBRID0EJTAE" xlink:type="simple">PME</abbrev>, 0.30 mm; <abbrev xmlns:xlink="http://www.w3.org/1999/xlink" xlink:title="anterior lateral eyes" id="ABBRID0ENTAE" xlink:type="simple">ALE</abbrev>–<abbrev xmlns:xlink="http://www.w3.org/1999/xlink" xlink:title="anterior lateral eyes" id="ABBRID0ERTAE" xlink:type="simple">ALE</abbrev>, 1.90 mm; <abbrev xmlns:xlink="http://www.w3.org/1999/xlink" xlink:title="anterior lateral eyes" id="ABBRID0EVTAE" xlink:type="simple">ALE</abbrev>–<abbrev xmlns:xlink="http://www.w3.org/1999/xlink" xlink:title="posterior median eyes" id="ABBRID0EZTAE" xlink:type="simple">PME</abbrev>, 0.34 mm; <abbrev xmlns:xlink="http://www.w3.org/1999/xlink" xlink:title="posterior median eyes" id="ABBRID0E4TAE" xlink:type="simple">PME</abbrev>–<abbrev xmlns:xlink="http://www.w3.org/1999/xlink" xlink:title="posterior median eyes" id="ABBRID0EBUAE" xlink:type="simple">PME</abbrev>, 1.40 mm; <abbrev xmlns:xlink="http://www.w3.org/1999/xlink" xlink:title="posterior median eyes" id="ABBRID0EFUAE" xlink:type="simple">PME</abbrev>–<abbrev xmlns:xlink="http://www.w3.org/1999/xlink" xlink:title="posterior lateral eyes" id="ABBRID0EJUAE" xlink:type="simple">PLE</abbrev>, 0.10 mm; <abbrev xmlns:xlink="http://www.w3.org/1999/xlink" xlink:title="posterior lateral eyes" id="ABBRID0ENUAE" xlink:type="simple">PLE</abbrev>–<abbrev xmlns:xlink="http://www.w3.org/1999/xlink" xlink:title="posterior lateral eyes" id="ABBRID0ERUAE" xlink:type="simple">PLE</abbrev>, 2.00 mm; and <abbrev xmlns:xlink="http://www.w3.org/1999/xlink" xlink:title="anterior lateral eyes" id="ABBRID0EVUAE" xlink:type="simple">ALE</abbrev>–<abbrev xmlns:xlink="http://www.w3.org/1999/xlink" xlink:title="posterior lateral eyes" id="ABBRID0EZUAE" xlink:type="simple">PLE</abbrev>, 0.32 mm. Chelicerae dark brown, 7.65 mm long, outer cheliceral face with short scopula edge with rows of orange-red setae, the lower surface of the outer cheliceral has five slightly curved plumose setae pads on the retrolateral chelicerae (Fig. <xref ref-type="fig" rid="F3">3A</xref>). Maxillae reddish brown, 6.06 mm long, 3.49 mm wide with &gt;155 cuspules, covered with orange-red setae on the prolateral surface; stridulation organ consisting of stout thorn-like spines with 11 in two rows (7.4 mm from below suture) and six in one row (1.9 mm from above suture) on the prolateral maxillae (Fig. <xref ref-type="fig" rid="F3">3B</xref>). Labium brown, length 1.3 mm, width 2.0 mm, with &gt;75 cuspules damaged and loss encompassing approximately 40% of the proximal edge (Fig. <xref ref-type="fig" rid="F3">3C</xref>). Sternum dark brown, covered with two hair types: strong dark and soft white; 6.41 mm long, 4.38 mm wide with two pairs of ovoid sigillae present near the lateral margins opposing coxa II and III. Sigilla: anterior pair absent; median pair 0.40 mm long, 0.25 mm wide, close to the sternal margin; posterior pair 0.79 mm long, 0.36 mm wide, 0.66 mm from the sternal margin. Abdomen 10.89 mm long, 7.71 wide, dark gray, black thickly hirsute laterally and ventrally. Legs: <abbrev xmlns:xlink="http://www.w3.org/1999/xlink" xlink:title="patella" id="ABBRID0EJVAE" xlink:type="simple">Pat</abbrev>, <abbrev xmlns:xlink="http://www.w3.org/1999/xlink" xlink:title="tibia" id="ABBRID0ENVAE" xlink:type="simple">Tib</abbrev>, <abbrev xmlns:xlink="http://www.w3.org/1999/xlink" xlink:title="metatarsus" id="ABBRID0ERVAE" xlink:type="simple">Met</abbrev>, and <abbrev xmlns:xlink="http://www.w3.org/1999/xlink" xlink:title="tarsus" id="ABBRID0EVVAE" xlink:type="simple">Tar</abbrev> dark brown. Length of legs and palpal segments are shown in Table <xref ref-type="table" rid="T1">1</xref>, leg formula 1423. Spination: tibia II r 0–0–1 (apical), III r 0–0–2 (apical), metatarsus I v 0–0–1 (apical), II v 0–0–1 (apical), III d 0–0–1 (apical), v 0–0–1 (apical), IV d 0–0–1 (apical), v 0–0–3 (apical).</p><table-wrap id="T1" position="float" orientation="portrait"><label>Table 1.</label><caption><p>Legs and palp measurements (in mm) of the holotype ♂ TAK1 <italic><tp:taxon-name><tp:taxon-name-part taxon-name-part-type="genus" reg="Taksinus">Taksinus</tp:taxon-name-part><tp:taxon-name-part taxon-name-part-type="species" reg="bambus">bambus</tp:taxon-name-part></tp:taxon-name></italic> sp. nov.</p></caption><table id="TID0ENQAE" rules="all"><tbody><tr><th rowspan="1" colspan="1"/><th rowspan="1" colspan="1">I</th><th rowspan="1" colspan="1">II</th><th rowspan="1" colspan="1">III</th><th rowspan="1" colspan="1">IV</th><th rowspan="1" colspan="1">Palp</th></tr><tr><td rowspan="1" colspan="1">
                    <abbrev xmlns:xlink="http://www.w3.org/1999/xlink" xlink:title="femur" id="ABBRID0ENXAE" xlink:type="simple">Fem</abbrev>
                  </td><td rowspan="1" colspan="1">12.98</td><td rowspan="1" colspan="1">12.23</td><td rowspan="1" colspan="1">9.28</td><td rowspan="1" colspan="1">12.66</td><td rowspan="1" colspan="1">7.84</td></tr><tr><td rowspan="1" colspan="1">
                    <abbrev xmlns:xlink="http://www.w3.org/1999/xlink" xlink:title="patella" id="ABBRID0EFYAE" xlink:type="simple">Pat</abbrev>
                  </td><td rowspan="1" colspan="1">5.69</td><td rowspan="1" colspan="1">5.50</td><td rowspan="1" colspan="1">5.40</td><td rowspan="1" colspan="1">5.91</td><td rowspan="1" colspan="1">3.92</td></tr><tr><td rowspan="1" colspan="1">
                    <abbrev xmlns:xlink="http://www.w3.org/1999/xlink" xlink:title="tibia" id="ABBRID0E4YAE" xlink:type="simple">Tib</abbrev>
                  </td><td rowspan="1" colspan="1">11.94</td><td rowspan="1" colspan="1">10.14</td><td rowspan="1" colspan="1">7.30</td><td rowspan="1" colspan="1">10.44</td><td rowspan="1" colspan="1">6.77</td></tr><tr><td rowspan="1" colspan="1">
                    <abbrev xmlns:xlink="http://www.w3.org/1999/xlink" xlink:title="metatarsus" id="ABBRID0EVZAE" xlink:type="simple">Met</abbrev>
                  </td><td rowspan="1" colspan="1">9.32</td><td rowspan="1" colspan="1">7.45</td><td rowspan="1" colspan="1">8.35</td><td rowspan="1" colspan="1">11.07</td><td rowspan="1" colspan="1">–</td></tr><tr><td rowspan="1" colspan="1">
                    <abbrev xmlns:xlink="http://www.w3.org/1999/xlink" xlink:title="tarsus" id="ABBRID0EN1AE" xlink:type="simple">Tar</abbrev>
                  </td><td rowspan="1" colspan="1">6.43</td><td rowspan="1" colspan="1">5.37</td><td rowspan="1" colspan="1">4.95</td><td rowspan="1" colspan="1">5.80</td><td rowspan="1" colspan="1">3.48</td></tr><tr><td rowspan="1" colspan="1">Total</td><td rowspan="1" colspan="1">46.36</td><td rowspan="1" colspan="1">40.69</td><td rowspan="1" colspan="1">35.28</td><td rowspan="1" colspan="1">45.88</td><td rowspan="1" colspan="1">22.01</td></tr></tbody></table></table-wrap><p>The male tibia I spur is present and lacks a single megaspine on the inside of the tibial apophyses (Fig. <xref ref-type="fig" rid="F4">4A–D</xref>). Scopulae on metatarsi and tarsi I through IV, undivided. <abbrev xmlns:xlink="http://www.w3.org/1999/xlink" xlink:title="tarsus" id="ABBRID0EZ2AE" xlink:type="simple">Tar</abbrev> I–IV with two claws; spinnerets covered with dark longer and thinner hairs; Posterior lateral spinnerets with three segments, basal 2.3 mm, median 1.5 mm, digitiform apical 3.0 mm; lateral median spinnerets with one segment 1.25 mm. Pedipalps reddish brown, covered with longer and thinner hairs; tibia swollen; cymbium with two lobes of light brown shaggy scopulae; bulb and embolus 1.76 mm long, dark reddish brown; palpal bulb ellipsoid and partly concave, 1.60 mm long, 1.63 mm wide; embolus moderately curved, rounded apex, with single retrolateral keel (Fig. <xref ref-type="fig" rid="F5">5A–E</xref>).</p><fig id="F5" position="float" orientation="portrait"><object-id xmlns:xlink="http://www.w3.org/1999/xlink" content-type="doi" xlink:type="simple">10.3897/zookeys.1080.76876.figures5</object-id><object-id xmlns:xlink="http://www.w3.org/1999/xlink" content-type="arpha" xlink:type="simple">8B1AA91A-1253-5910-A2EF-50827E51D248</object-id><label>Figures 5.</label><caption><p><italic><tp:taxon-name><tp:taxon-name-part taxon-name-part-type="genus" reg="Taksinus">Taksinus</tp:taxon-name-part><tp:taxon-name-part taxon-name-part-type="species" reg="bambus">bambus</tp:taxon-name-part></tp:taxon-name></italic> sp. nov. holotype ♂ TAK1 (<bold>A–E</bold>) and <italic><tp:taxon-name><tp:taxon-name-part taxon-name-part-type="genus" reg="Omothymus">Omothymus</tp:taxon-name-part></tp:taxon-name></italic> sp. ♂ (<bold>F–J</bold>). Palpal bulb <bold>A</bold> prolateral view <bold>B</bold> retrolateral view <bold>C</bold> dorsal view <bold>D</bold> ventral view <bold>E</bold> apical view <bold>F</bold> prolateral view <bold>G</bold> retrolateral view <bold>H</bold> dorsal view <bold>I</bold> ventral view <bold>J</bold> apical view. Scale bars: 1 mm.</p></caption><graphic xmlns:xlink="http://www.w3.org/1999/xlink" xlink:href="zookeys-1080-001-g005.jpg" position="float" orientation="portrait" xlink:type="simple" id="oo_629894.jpg"><uri content-type="original_file" xlink:type="simple">https://binary.pensoft.net/fig/629894</uri></graphic></fig><p>Paratype ♀ TAK3: total length (including chelicerae) 30.82 mm; cephalothorax 13.43 mm long, 10.39 mm wide, 2.98 mm high (caput); fovea 1.28 mm wide, slightly procurved, deep; cephalothorax brown, covered with short whitish hairs dorsally, golden yellow to yellowish-brown long hairs on lateral margins (Fig. <xref ref-type="fig" rid="F6">6A</xref>); clypeus 0.13 high; ocular tubercle 1.70 mm long, 2.92 mm wide. Anterior eyes with long hairs in front of <abbrev xmlns:xlink="http://www.w3.org/1999/xlink" xlink:title="anterior median eyes" id="ABBRID0E54AE" xlink:type="simple">AME</abbrev> and mid-posterior <abbrev xmlns:xlink="http://www.w3.org/1999/xlink" xlink:title="posterior median eyes" id="ABBRID0EC5AE" xlink:type="simple">PME</abbrev> area; anterior eye row slightly procurved and posterior row straight. Eye sizes: <abbrev xmlns:xlink="http://www.w3.org/1999/xlink" xlink:title="anterior median eyes" id="ABBRID0EG5AE" xlink:type="simple">AME</abbrev>, 0.45 mm; <abbrev xmlns:xlink="http://www.w3.org/1999/xlink" xlink:title="anterior lateral eyes" id="ABBRID0EK5AE" xlink:type="simple">ALE</abbrev>, 0.71 mm; <abbrev xmlns:xlink="http://www.w3.org/1999/xlink" xlink:title="posterior lateral eyes" id="ABBRID0EO5AE" xlink:type="simple">PLE</abbrev>, 0.54 mm; <abbrev xmlns:xlink="http://www.w3.org/1999/xlink" xlink:title="posterior median eyes" id="ABBRID0ES5AE" xlink:type="simple">PME</abbrev>, 0.37 mm. Inter-eye distances: <abbrev xmlns:xlink="http://www.w3.org/1999/xlink" xlink:title="anterior median eyes" id="ABBRID0EW5AE" xlink:type="simple">AME</abbrev>–<abbrev xmlns:xlink="http://www.w3.org/1999/xlink" xlink:title="anterior median eyes" id="ABBRID0E15AE" xlink:type="simple">AME</abbrev> mm, 0.47; <abbrev xmlns:xlink="http://www.w3.org/1999/xlink" xlink:title="anterior median eyes" id="ABBRID0E55AE" xlink:type="simple">AME</abbrev>–<abbrev xmlns:xlink="http://www.w3.org/1999/xlink" xlink:title="anterior lateral eyes" id="ABBRID0EC6AE" xlink:type="simple">ALE</abbrev>, 0.41 mm; <abbrev xmlns:xlink="http://www.w3.org/1999/xlink" xlink:title="anterior median eyes" id="ABBRID0EG6AE" xlink:type="simple">AME</abbrev>–<abbrev xmlns:xlink="http://www.w3.org/1999/xlink" xlink:title="posterior median eyes" id="ABBRID0EK6AE" xlink:type="simple">PME</abbrev>, 0.25 mm; <abbrev xmlns:xlink="http://www.w3.org/1999/xlink" xlink:title="anterior lateral eyes" id="ABBRID0EO6AE" xlink:type="simple">ALE</abbrev>–<abbrev xmlns:xlink="http://www.w3.org/1999/xlink" xlink:title="anterior lateral eyes" id="ABBRID0ES6AE" xlink:type="simple">ALE</abbrev>, 1.75 mm; <abbrev xmlns:xlink="http://www.w3.org/1999/xlink" xlink:title="anterior lateral eyes" id="ABBRID0EW6AE" xlink:type="simple">ALE</abbrev>–<abbrev xmlns:xlink="http://www.w3.org/1999/xlink" xlink:title="posterior median eyes" id="ABBRID0E16AE" xlink:type="simple">PME</abbrev>, 0.54 mm; <abbrev xmlns:xlink="http://www.w3.org/1999/xlink" xlink:title="posterior median eyes" id="ABBRID0E56AE" xlink:type="simple">PME</abbrev>–<abbrev xmlns:xlink="http://www.w3.org/1999/xlink" xlink:title="posterior median eyes" id="ABBRID0EDAAG" xlink:type="simple">PME</abbrev>, 1.27 mm; <abbrev xmlns:xlink="http://www.w3.org/1999/xlink" xlink:title="posterior median eyes" id="ABBRID0EHAAG" xlink:type="simple">PME</abbrev>–<abbrev xmlns:xlink="http://www.w3.org/1999/xlink" xlink:title="posterior lateral eyes" id="ABBRID0ELAAG" xlink:type="simple">PLE</abbrev>, 0.66 mm; <abbrev xmlns:xlink="http://www.w3.org/1999/xlink" xlink:title="posterior lateral eyes" id="ABBRID0EPAAG" xlink:type="simple">PLE</abbrev>–<abbrev xmlns:xlink="http://www.w3.org/1999/xlink" xlink:title="posterior lateral eyes" id="ABBRID0ETAAG" xlink:type="simple">PLE</abbrev>, 1.57 mm; and <abbrev xmlns:xlink="http://www.w3.org/1999/xlink" xlink:title="anterior lateral eyes" id="ABBRID0EXAAG" xlink:type="simple">ALE</abbrev>–<abbrev xmlns:xlink="http://www.w3.org/1999/xlink" xlink:title="posterior lateral eyes" id="ABBRID0E2AAG" xlink:type="simple">PLE</abbrev>, 0.39 mm. Chelicerae dark brown, 6.78 mm long, outer cheliceral face with short scopula margin with rows of orange-red setae, outer cheliceral on the lower surface with five slightly curved pads of plumose setae on the retrolateral chelicerae. Maxillae reddish brown, 3.83 mm long, 2.10 mm wide with &gt;183 cuspules, covered with orange-red setae on the prolateral surface, labium brown, length 1.51 mm, width 2.09 mm, with &gt;125 cuspules covering approximately 40% of the proximal edge (Fig. <xref ref-type="fig" rid="F6">6D</xref>). Sternum dark brown, covered with two types of hairs: strong dark and soft white; 5.89 mm long, 5.54 mm wide with two pairs of ovoid sigillae present near lateral margins opposite coxa II and III (Fig. <xref ref-type="fig" rid="F6">6B</xref>). Sigilla: anterior pair absent; median pair 0.35 mm long, 0.27 mm wide, close to the sternal margin; posterior pair 0.75 mm long, 0.32 mm wide, 0.72 mm from the sternal margin. Abdomen 15.58 mm long, 10.95 mm wide, dark gray and black thickly hirsute laterally and ventrally. Legs: <abbrev xmlns:xlink="http://www.w3.org/1999/xlink" xlink:title="patella" id="ABBRID0EHBAG" xlink:type="simple">Pat</abbrev>, <abbrev xmlns:xlink="http://www.w3.org/1999/xlink" xlink:title="tibia" id="ABBRID0ELBAG" xlink:type="simple">Tib</abbrev>, <abbrev xmlns:xlink="http://www.w3.org/1999/xlink" xlink:title="metatarsus" id="ABBRID0EPBAG" xlink:type="simple">Met</abbrev>, and <abbrev xmlns:xlink="http://www.w3.org/1999/xlink" xlink:title="tarsus" id="ABBRID0ETBAG" xlink:type="simple">Tar</abbrev> dark brown. Length of legs, palpal segments, and the comparative leg measurements are shown in Table <xref ref-type="table" rid="T2">2</xref>, leg formula 4123. Spination: tibia palp r 0–0–1 (apical), p 0–0–1 (apical), r 0–0–2 (apical), I p 0–0–1 (apical), II p 0–0–1 (apical), r 0–0–1 (apical), III p 0–0–1 (apical), IV r 0–0–1 (apical), p 0–0–1 (apical), metatarsus I v 0–0–1 (apical), II v 0–0–1 (apical), III d 0–0–1 (apical), v 0–0–1 (apical), p 0–0–1 (apical), r 0–0–2 (apical), IV v 0–0–3 (apical). Scopulae on metatarsi and tarsi I through IV undivided. <abbrev xmlns:xlink="http://www.w3.org/1999/xlink" xlink:title="tarsus" id="ABBRID0E2BAG" xlink:type="simple">Tar</abbrev> I–IV with two claws; spinnerets covered with dark brown longer and thinner hairs; posterior lateral spinnerets with three segments, basal 2.03 mm, median 1.40 mm, digitiform apical 2.10 mm; lateral median spinnerets with one segment 1.21 mm. Spermathecae (Fig. <xref ref-type="fig" rid="F7">7F</xref>): paired and divided with fused in base, base 0.88 mm (left) and 1.00 mm (right) long, 1.10 mm (left) and 1.06 mm (right) wide; sclerotization heaviest apically, gradually decreasing basally.</p><fig id="F6" position="float" orientation="portrait"><object-id xmlns:xlink="http://www.w3.org/1999/xlink" content-type="doi" xlink:type="simple">10.3897/zookeys.1080.76876.figure6</object-id><object-id xmlns:xlink="http://www.w3.org/1999/xlink" content-type="arpha" xlink:type="simple">F2ABA03F-3B87-5E63-B3A4-3233DE06233E</object-id><label>Figure 6.</label><caption><p><italic><tp:taxon-name><tp:taxon-name-part taxon-name-part-type="genus" reg="Taksinus">Taksinus</tp:taxon-name-part><tp:taxon-name-part taxon-name-part-type="species" reg="bambus">bambus</tp:taxon-name-part></tp:taxon-name></italic> sp. nov. Paratype ♀ TAK3 (<bold>A, B, D</bold>) Paratype ♀ TAK2 (<bold>C</bold>). <bold>A</bold> carapace, dorsal view <bold>B</bold> sternum, labium, maxilla, and coxae, ventral view <bold>C</bold> maxilla, prolateral view <bold>D</bold> maxillae and labium with cuspules. Scale bars: 1 mm.</p></caption><graphic xmlns:xlink="http://www.w3.org/1999/xlink" xlink:href="zookeys-1080-001-g006.jpg" position="float" orientation="portrait" xlink:type="simple" id="oo_629895.jpg"><uri content-type="original_file" xlink:type="simple">https://binary.pensoft.net/fig/629895</uri></graphic></fig><table-wrap id="T2" position="float" orientation="portrait"><label>Table 2.</label><caption><p>Legs and palp measurements (in mm) of paratype TAK3 ♀ <italic><tp:taxon-name><tp:taxon-name-part taxon-name-part-type="genus" reg="Taksinus">Taksinus</tp:taxon-name-part><tp:taxon-name-part taxon-name-part-type="species" reg="bambus">bambus</tp:taxon-name-part></tp:taxon-name></italic> sp. nov. from Thailand.</p></caption><table id="TID0E31AE" rules="all"><tbody><tr><th rowspan="1" colspan="1"/><th rowspan="1" colspan="1">I</th><th rowspan="1" colspan="1">II</th><th rowspan="1" colspan="1">III</th><th rowspan="1" colspan="1">IV</th><th rowspan="1" colspan="1">Palp</th></tr><tr><td rowspan="1" colspan="1">
                    <abbrev xmlns:xlink="http://www.w3.org/1999/xlink" xlink:title="femur" id="ABBRID0EXEAG" xlink:type="simple">Fem</abbrev>
                  </td><td rowspan="1" colspan="1">9.62</td><td rowspan="1" colspan="1">7.69</td><td rowspan="1" colspan="1">7.66</td><td rowspan="1" colspan="1">8.90</td><td rowspan="1" colspan="1">6.77</td></tr><tr><td rowspan="1" colspan="1">
                    <abbrev xmlns:xlink="http://www.w3.org/1999/xlink" xlink:title="patella" id="ABBRID0EPFAG" xlink:type="simple">Pat</abbrev>
                  </td><td rowspan="1" colspan="1">5.45</td><td rowspan="1" colspan="1">4.99</td><td rowspan="1" colspan="1">4.40</td><td rowspan="1" colspan="1">5.11</td><td rowspan="1" colspan="1">4.71</td></tr><tr><td rowspan="1" colspan="1">
                    <abbrev xmlns:xlink="http://www.w3.org/1999/xlink" xlink:title="tibia" id="ABBRID0EHGAG" xlink:type="simple">Tib</abbrev>
                  </td><td rowspan="1" colspan="1">7.21</td><td rowspan="1" colspan="1">5.48</td><td rowspan="1" colspan="1">5.24</td><td rowspan="1" colspan="1">7.97</td><td rowspan="1" colspan="1">4.01</td></tr><tr><td rowspan="1" colspan="1">
                    <abbrev xmlns:xlink="http://www.w3.org/1999/xlink" xlink:title="metatarsus" id="ABBRID0E6GAG" xlink:type="simple">Met</abbrev>
                  </td><td rowspan="1" colspan="1">5.76</td><td rowspan="1" colspan="1">4.67</td><td rowspan="1" colspan="1">5.63</td><td rowspan="1" colspan="1">8.10</td><td rowspan="1" colspan="1">–</td></tr><tr><td rowspan="1" colspan="1">
                    <abbrev xmlns:xlink="http://www.w3.org/1999/xlink" xlink:title="tarsus" id="ABBRID0EXHAG" xlink:type="simple">Tar</abbrev>
                  </td><td rowspan="1" colspan="1">4.20</td><td rowspan="1" colspan="1">4.21</td><td rowspan="1" colspan="1">3.84</td><td rowspan="1" colspan="1">4.57</td><td rowspan="1" colspan="1">4.81</td></tr><tr><td rowspan="1" colspan="1">Total</td><td rowspan="1" colspan="1">32.24</td><td rowspan="1" colspan="1">27.04</td><td rowspan="1" colspan="1">26.77</td><td rowspan="1" colspan="1">34.65</td><td rowspan="1" colspan="1">20.3</td></tr></tbody></table></table-wrap></tp:treatment-sec><tp:treatment-sec sec-type="description" id="SECID0E4IAG"><title>Description.</title><p>Paratype ♀ TAK2: dark brown, carapace brown. Total length (including chelicerae) 34.80 mm; cephalothorax 14.39 mm long, 11.57 mm wide, 3.16 mm high (caput); fovea 1.20 mm wide, straight, deep; cephalothorax brown, covered with short whitish hairs dorsally, golden yellow to yellowish-brown long hairs on lateral margins; clypeus 0.15 mm high; ocular tubercle 1.83 mm long, 2.70 mm wide. Anterior eyes with long hairs in front of <abbrev xmlns:xlink="http://www.w3.org/1999/xlink" xlink:title="anterior median eyes" id="ABBRID0EDJAG" xlink:type="simple">AME</abbrev> and mid-posterior <abbrev xmlns:xlink="http://www.w3.org/1999/xlink" xlink:title="posterior median eyes" id="ABBRID0EHJAG" xlink:type="simple">PME</abbrev> area; anterior eye row slightly procurved and posterior row straight. Eyes whitish, ALEs oval in shape, larger than the round AMEs. Eye sizes: <abbrev xmlns:xlink="http://www.w3.org/1999/xlink" xlink:title="anterior median eyes" id="ABBRID0ELJAG" xlink:type="simple">AME</abbrev>, 0.44 mm; <abbrev xmlns:xlink="http://www.w3.org/1999/xlink" xlink:title="anterior lateral eyes" id="ABBRID0EPJAG" xlink:type="simple">ALE</abbrev>, 0.69 mm; <abbrev xmlns:xlink="http://www.w3.org/1999/xlink" xlink:title="posterior lateral eyes" id="ABBRID0ETJAG" xlink:type="simple">PLE</abbrev>, 0.59 mm; <abbrev xmlns:xlink="http://www.w3.org/1999/xlink" xlink:title="posterior median eyes" id="ABBRID0EXJAG" xlink:type="simple">PME</abbrev>, 0.40 mm. Inter-eye distances: <abbrev xmlns:xlink="http://www.w3.org/1999/xlink" xlink:title="anterior median eyes" id="ABBRID0E2JAG" xlink:type="simple">AME</abbrev>–<abbrev xmlns:xlink="http://www.w3.org/1999/xlink" xlink:title="anterior median eyes" id="ABBRID0E6JAG" xlink:type="simple">AME</abbrev>, 0.37 mm; <abbrev xmlns:xlink="http://www.w3.org/1999/xlink" xlink:title="anterior median eyes" id="ABBRID0EDKAG" xlink:type="simple">AME</abbrev>–<abbrev xmlns:xlink="http://www.w3.org/1999/xlink" xlink:title="anterior lateral eyes" id="ABBRID0EHKAG" xlink:type="simple">ALE</abbrev>, 0.49 mm; <abbrev xmlns:xlink="http://www.w3.org/1999/xlink" xlink:title="anterior median eyes" id="ABBRID0ELKAG" xlink:type="simple">AME</abbrev>–<abbrev xmlns:xlink="http://www.w3.org/1999/xlink" xlink:title="posterior median eyes" id="ABBRID0EPKAG" xlink:type="simple">PME</abbrev>, 0.30 mm; <abbrev xmlns:xlink="http://www.w3.org/1999/xlink" xlink:title="anterior lateral eyes" id="ABBRID0ETKAG" xlink:type="simple">ALE</abbrev>–<abbrev xmlns:xlink="http://www.w3.org/1999/xlink" xlink:title="anterior lateral eyes" id="ABBRID0EXKAG" xlink:type="simple">ALE</abbrev>, 1.69 mm; <abbrev xmlns:xlink="http://www.w3.org/1999/xlink" xlink:title="anterior lateral eyes" id="ABBRID0E2KAG" xlink:type="simple">ALE</abbrev>–<abbrev xmlns:xlink="http://www.w3.org/1999/xlink" xlink:title="posterior median eyes" id="ABBRID0E6KAG" xlink:type="simple">PME</abbrev>, 0.68 mm; <abbrev xmlns:xlink="http://www.w3.org/1999/xlink" xlink:title="posterior median eyes" id="ABBRID0EDLAG" xlink:type="simple">PME</abbrev>–<abbrev xmlns:xlink="http://www.w3.org/1999/xlink" xlink:title="posterior median eyes" id="ABBRID0EHLAG" xlink:type="simple">PME</abbrev>, 1.20 mm; <abbrev xmlns:xlink="http://www.w3.org/1999/xlink" xlink:title="posterior median eyes" id="ABBRID0ELLAG" xlink:type="simple">PME</abbrev>–<abbrev xmlns:xlink="http://www.w3.org/1999/xlink" xlink:title="posterior lateral eyes" id="ABBRID0EPLAG" xlink:type="simple">PLE</abbrev>, 0.17 mm; <abbrev xmlns:xlink="http://www.w3.org/1999/xlink" xlink:title="posterior lateral eyes" id="ABBRID0ETLAG" xlink:type="simple">PLE</abbrev>–<abbrev xmlns:xlink="http://www.w3.org/1999/xlink" xlink:title="posterior lateral eyes" id="ABBRID0EXLAG" xlink:type="simple">PLE</abbrev>, 1.86 mm; and <abbrev xmlns:xlink="http://www.w3.org/1999/xlink" xlink:title="anterior lateral eyes" id="ABBRID0E2LAG" xlink:type="simple">ALE</abbrev>–<abbrev xmlns:xlink="http://www.w3.org/1999/xlink" xlink:title="posterior lateral eyes" id="ABBRID0E6LAG" xlink:type="simple">PLE</abbrev>, 0.50 mm. Chelicerae dark brown, 7.02 mm long, outer cheliceral face with short scopula margin with rows of orange-red setae; outer cheliceral on the lower surface with five slightly curved pad of plumose setae on the retrolateral chelicerae (Fig. <xref ref-type="fig" rid="F7">7B, C</xref>) with cheliceral needle form strikers (Fig. <xref ref-type="fig" rid="F7">7B, D</xref>). Maxillae reddish brown, 3.64 mm long, 2.21 mm wide with 149 cuspules, covered with orange-red setae on the prolateral surface, stridulation organ consisting of stout thorn-like spines with 10 in two rows (7.4 mm from below suture) and six in one row (3.0 mm from above suture) on the prolateral maxillae (Fig. <xref ref-type="fig" rid="F6">6C</xref>). Labium brown, length 2.29 mm, width 1.45 mm, with &gt;7 cuspules damaged and lost. Sternum dark brown, covered with two types of hairs: strong dark and soft white; 6.22 mm long, 5.33 mm wide, with two pairs of ovoid sigillae present near the lateral margins opposite coxa II and III. Sigilla: anterior pair absent; median pair 0.51 mm long, 0.26 mm wide, close to the sternal margin; posterior pair 0.73 mm long, 0.32 mm wide, 0.45 mm from the sternal margin. Abdomen 18.72 mm long, 11.42 mm wide, dark gray and black thickly hirsute laterally and ventrally. Legs: <abbrev xmlns:xlink="http://www.w3.org/1999/xlink" xlink:title="patella" id="ABBRID0EPMAG" xlink:type="simple">Pat</abbrev>, <abbrev xmlns:xlink="http://www.w3.org/1999/xlink" xlink:title="tibia" id="ABBRID0ETMAG" xlink:type="simple">Tib</abbrev>, <abbrev xmlns:xlink="http://www.w3.org/1999/xlink" xlink:title="metatarsus" id="ABBRID0EXMAG" xlink:type="simple">Met</abbrev>, and <abbrev xmlns:xlink="http://www.w3.org/1999/xlink" xlink:title="tarsus" id="ABBRID0E2MAG" xlink:type="simple">Tar</abbrev> dark brown. Length of legs, palpal segments, and the comparative leg measurements are shown in Table <xref ref-type="table" rid="T3">3</xref>, leg formula 4123. Spination: tibia palp r 0–0–1 (apical), p 0–0–1 (apical), r 0–0–2 (apical), I p 0–0–1 (apical), II p 0–0–1 (apical), r 0–0–1 (apical), III p 0–0–1 (apical), IV r 0–0–2 (apical), p 0–0–1 (apical), metatarsus I v 0–0–1 (apical), II v 0–0–1 (apical), III v 0–0–1 (apical), p 0–0–1 (apical), r 0–0–2 (apical), IV v 0–0–3 (apical). Scopulae on metatarsi and tarsi I through IV, undivided. <abbrev xmlns:xlink="http://www.w3.org/1999/xlink" xlink:title="tarsus" id="ABBRID0EDNAG" xlink:type="simple">Tar</abbrev> I–IV with two claws; spinnerets covered with dark longer and thinner hairs; posterior lateral spinnerets with three segments; basal 2.10 mm, median 1.36 mm, digitiform apical 2.19 mm; lateral median spinnerets with one segment 1.34 mm. Spermathecae (Fig. <xref ref-type="fig" rid="F7">7E</xref>): paired and divided with fused in base, base 0.90 mm (left) and 1.07 mm (right) long, 1.09 mm (left) and 1.17 mm (right) wide; sclerotization heaviest apically, gradually decreasing basally.</p><fig id="F7" position="float" orientation="portrait"><object-id xmlns:xlink="http://www.w3.org/1999/xlink" content-type="doi" xlink:type="simple">10.3897/zookeys.1080.76876.figures7</object-id><object-id xmlns:xlink="http://www.w3.org/1999/xlink" content-type="arpha" xlink:type="simple">CAA1007B-27EA-5140-91C8-897CF4EDF594</object-id><label>Figures 7.</label><caption><p><italic><tp:taxon-name><tp:taxon-name-part taxon-name-part-type="genus" reg="Taksinus">Taksinus</tp:taxon-name-part><tp:taxon-name-part taxon-name-part-type="species" reg="bambus">bambus</tp:taxon-name-part></tp:taxon-name></italic> sp. nov. paratype ♀ TAK2 (<bold>A–E</bold>) paratype ♀ TAK3 (<bold>F</bold>). <bold>A</bold> chelicerae, prolateral view <bold>B</bold> chelicerae, retrolateral view <bold>C</bold> plumose hairs outer chelicerae, retrolateral view <bold>D</bold> chelicerae strikers, retrolateral view <bold>E</bold> spermathecae, dorsal view <bold>F</bold> spermathecae, dorsal view. Scale bars: 1 mm.</p></caption><graphic xmlns:xlink="http://www.w3.org/1999/xlink" xlink:href="zookeys-1080-001-g007.jpg" position="float" orientation="portrait" xlink:type="simple" id="oo_629896.jpg"><uri content-type="original_file" xlink:type="simple">https://binary.pensoft.net/fig/629896</uri></graphic></fig><table-wrap id="T3" position="float" orientation="portrait"><label>Table 3.</label><caption><p>       
           Legs and palp measurements (in mm) of paratype TAK2 ♀ <italic><tp:taxon-name><tp:taxon-name-part taxon-name-part-type="genus" reg="Taksinus">Taksinus</tp:taxon-name-part><tp:taxon-name-part taxon-name-part-type="species" reg="bambus">bambus</tp:taxon-name-part></tp:taxon-name></italic> sp. nov. from Thailand.</p></caption><table id="TID0EFDAG" rules="all"><tbody><tr><th rowspan="1" colspan="1"/><th rowspan="1" colspan="1">I</th><th rowspan="1" colspan="1">II</th><th rowspan="1" colspan="1">III</th><th rowspan="1" colspan="1">IV</th><th rowspan="1" colspan="1">Palp</th></tr><tr><td rowspan="1" colspan="1">
                    <abbrev xmlns:xlink="http://www.w3.org/1999/xlink" xlink:title="femur" id="ABBRID0EDQAG" xlink:type="simple">Fem</abbrev>
                  </td><td rowspan="1" colspan="1">9.33</td><td rowspan="1" colspan="1">8.46</td><td rowspan="1" colspan="1">7.08</td><td rowspan="1" colspan="1">9.67</td><td rowspan="1" colspan="1">6.59</td></tr><tr><td rowspan="1" colspan="1">
                    <abbrev xmlns:xlink="http://www.w3.org/1999/xlink" xlink:title="patella" id="ABBRID0E2QAG" xlink:type="simple">Pat</abbrev>
                  </td><td rowspan="1" colspan="1">5.07</td><td rowspan="1" colspan="1">4.04</td><td rowspan="1" colspan="1">3.6</td><td rowspan="1" colspan="1">4.58</td><td rowspan="1" colspan="1">3.39</td></tr><tr><td rowspan="1" colspan="1">
                    <abbrev xmlns:xlink="http://www.w3.org/1999/xlink" xlink:title="tibia" id="ABBRID0ETRAG" xlink:type="simple">Tib</abbrev>
                  </td><td rowspan="1" colspan="1">6.66</td><td rowspan="1" colspan="1">6.37</td><td rowspan="1" colspan="1">5.33</td><td rowspan="1" colspan="1">8.25</td><td rowspan="1" colspan="1">4.23</td></tr><tr><td rowspan="1" colspan="1">
                    <abbrev xmlns:xlink="http://www.w3.org/1999/xlink" xlink:title="metatarsus" id="ABBRID0ELSAG" xlink:type="simple">Met</abbrev>
                  </td><td rowspan="1" colspan="1">6.09</td><td rowspan="1" colspan="1">5.04</td><td rowspan="1" colspan="1">4.74</td><td rowspan="1" colspan="1">7.1</td><td rowspan="1" colspan="1">–</td></tr><tr><td rowspan="1" colspan="1">
                    <abbrev xmlns:xlink="http://www.w3.org/1999/xlink" xlink:title="tarsus" id="ABBRID0EDTAG" xlink:type="simple">Tar</abbrev>
                  </td><td rowspan="1" colspan="1">4.79</td><td rowspan="1" colspan="1">4.8</td><td rowspan="1" colspan="1">3.88</td><td rowspan="1" colspan="1">5.67</td><td rowspan="1" colspan="1">4.83</td></tr><tr><td rowspan="1" colspan="1">Total</td><td rowspan="1" colspan="1">31.94</td><td rowspan="1" colspan="1">28.71</td><td rowspan="1" colspan="1">24.63</td><td rowspan="1" colspan="1">35.27</td><td rowspan="1" colspan="1">–</td></tr></tbody></table></table-wrap></tp:treatment-sec><tp:treatment-sec sec-type="distribution" id="SECID0EJUAG"><title>Distribution and natural history.</title><p>Specimens were collected from villages surrounding Tak province at approximately 1,000 m elevation. The biotope consists of a mixed deciduous forest dominated by bamboo that is rarely disturbed by human activity (Fig. <xref ref-type="fig" rid="F8">8A</xref>). The new arboreal tarantula shows a surprising specialization in that it lives in the stalks of Asian bamboo (<italic><tp:taxon-name><tp:taxon-name-part taxon-name-part-type="genus" reg="Gigantochloa">Gigantochloa</tp:taxon-name-part></tp:taxon-name></italic> sp.) (Fig. <xref ref-type="fig" rid="F8">8B–E</xref>). All specimens were collected from bamboo internodes in mature culms, having nest entrances approximately 2–3 cm within a silk-lined tubular burrow at the entrance located in the branch stub or at the middle of the bamboo culms. Some specimens had a secondary entrance without silk at the hole (Fig. <xref ref-type="fig" rid="F8">8B</xref>). Tarantulas do not bore bamboo stems; instead, they depend on the assistance of other animals. Bamboo is attacked by numerous animals, the most common of which are insects from the orders <tp:taxon-name><tp:taxon-name-part taxon-name-part-type="order">Coleoptera</tp:taxon-name-part></tp:taxon-name>, <tp:taxon-name><tp:taxon-name-part taxon-name-part-type="order">Lepidoptera</tp:taxon-name-part></tp:taxon-name>, and <tp:taxon-name><tp:taxon-name-part taxon-name-part-type="order">Diptera</tp:taxon-name-part></tp:taxon-name> (<xref ref-type="bibr" rid="B10">Varma and Sajeev 2015</xref>). Furthermore, we hypothesized that the tarantula might occupy the empty nest of insects, such as the bamboo-nesting carpenter bee <italic><tp:taxon-name><tp:taxon-name-part taxon-name-part-type="genus" reg="Xylocopa">Xylocopa</tp:taxon-name-part></tp:taxon-name></italic>, which creates a large hole. All the tarantulas living in the bamboo culms build silken retreat tubes that cover the stem cavity (Fig. <xref ref-type="fig" rid="F8">8C–E</xref>).</p><fig id="F8" position="float" orientation="portrait"><object-id xmlns:xlink="http://www.w3.org/1999/xlink" content-type="doi" xlink:type="simple">10.3897/zookeys.1080.76876.figures8</object-id><object-id xmlns:xlink="http://www.w3.org/1999/xlink" content-type="arpha" xlink:type="simple">52D161A3-0DE9-5486-A6F4-BFDB936EB0E0</object-id><label>Figures 8.</label><caption><p><italic><tp:taxon-name><tp:taxon-name-part taxon-name-part-type="genus" reg="Taksinus">Taksinus</tp:taxon-name-part><tp:taxon-name-part taxon-name-part-type="species" reg="bambus">bambus</tp:taxon-name-part></tp:taxon-name></italic> sp. nov. from Tak province, Thailand <bold>A</bold> biotope, bamboo forests in mountainous slope areas <bold>B</bold> tarantula habitat in bamboo culm with entrance hole (below) and secondary entrance (upper) <bold>C, D</bold> tarantula in bamboo culm <bold>E</bold> tarantula building silk tube retreats on the cover culm <bold>F</bold> paratype ♀, TAK3 <italic><tp:taxon-name><tp:taxon-name-part taxon-name-part-type="genus" reg="Taksinus">T.</tp:taxon-name-part><tp:taxon-name-part taxon-name-part-type="species" reg="bambus">bambus</tp:taxon-name-part></tp:taxon-name></italic> alive.</p></caption><graphic xmlns:xlink="http://www.w3.org/1999/xlink" xlink:href="zookeys-1080-001-g008.jpg" position="float" orientation="portrait" xlink:type="simple" id="oo_629897.jpg"><uri content-type="original_file" xlink:type="simple">https://binary.pensoft.net/fig/629897</uri></graphic></fig></tp:treatment-sec><tp:treatment-sec><!--Section generated to contain objects referenced in tp:taxon-treatment.--><fig id="F1" position="float" orientation="portrait"><object-id xmlns:xlink="http://www.w3.org/1999/xlink" content-type="doi" xlink:type="simple">10.3897/zookeys.1080.76876.figure1</object-id><object-id xmlns:xlink="http://www.w3.org/1999/xlink" content-type="arpha" xlink:type="simple">B50E9637-186C-5F4D-8B3D-829728C816C1</object-id><label>Figure 1.</label><caption><p><italic><tp:taxon-name><tp:taxon-name-part taxon-name-part-type="genus" reg="Taksinus">Taksinus</tp:taxon-name-part><tp:taxon-name-part taxon-name-part-type="species" reg="bambus">bambus</tp:taxon-name-part></tp:taxon-name></italic> sp. nov. paratype ♀, TAK2 <bold>A</bold> dorsal view <bold>B</bold> habitat in bamboo culm.</p></caption><graphic xmlns:xlink="http://www.w3.org/1999/xlink" xlink:href="zookeys-1080-001-g001.jpg" position="float" orientation="portrait" xlink:type="simple" id="oo_629890.jpg"><uri content-type="original_file" xlink:type="simple">https://binary.pensoft.net/fig/629890</uri></graphic></fig></tp:treatment-sec><ref-list><ref id="B10"><mixed-citation xmlns:xlink="http://www.w3.org/1999/xlink" xlink:type="simple"><person-group><name name-style="western"><surname>Varma</surname><given-names>RV</given-names></name><name name-style="western"><surname>Sajeev</surname><given-names>TV</given-names></name></person-group> (<year>2015</year>) <article-title>Insect pests of bamboos in India.</article-title> In: <person-group><name name-style="western"><surname>Kaushik</surname><given-names>S</given-names></name><name name-style="western"><surname>Singh</surname><given-names>YP</given-names></name><name name-style="western"><surname>Kumar</surname><given-names>D</given-names></name><name name-style="western"><surname>Thapliyal</surname><given-names>M</given-names></name><name name-style="western"><surname>Barthwal</surname><given-names>S</given-names></name></person-group> (<role>Eds</role>) <issue-title>Bamboos in India.</issue-title><source>ENVIS Centre on Forestry, Dehradun</source>, <fpage>227</fpage>–<lpage>246</lpage>.</mixed-citation></ref></ref-list></tp:taxon-treatment>
